# Supplementary material for: The Peculiarities of Metopolophium dirhodum (Walk.) Population Formation Depending on Its Clonal and Morphotypic Organization during the Summer Period
Source: Insects. 2023 Mar 8;14(3):271. doi: 10.3390/insects14030271 (PMC10051124; doi:10.3390/insects14030271)
Supplement: Supplementary file 1 [file insects-14-00271-s001.zip]

Archive with 1 entries (1 files):
- insects-2087044-supplementary.xlsx
