# Supplementary material for: The Peculiarities of Metopolophium dirhodum (Walk.) Population Formation Depending on Its Clonal and Morphotypic Organization during the Summer Period
Source: Insects. 2023 Mar 8;14(3):271. doi: 10.3390/insects14030271 (PMC10051124; doi:10.3390/insects14030271)
Supplement: Supplementary file 1 [file insects-14-00271-s001.zip › insects-2087044-supplementary.xlsx]

## Sheet: Лист2
Number and composition of summer morphotypes offspring of various clones and geneations of Metopolophium dirhodum Walk. in 2020. (for Table 2 - apterae in June)
Clone	emigrants			apterae exules			alatae exules
	June			June			June
	P14	P14a	alatoid larvae	P14	P14a	alatoid larvae	P14	P14a	alatoid larvae
1	45; 69; 61; 54	57±5	0	42; 90; 117; 84	83±16	1.2	116; 156; 168; 200	160±17	0
2	53; 24; 60; 16	38±11	0	130; 112; 95; 83	105±10	0.9	165;177; 94;111	137±20	0
3	94; 68; 121; 118	100±12	0	163; 161; 200; 195	180±10	4.4	129; 144; 119; 152	136±7	0
4	43; 23; 67; 51	46±9	0	167; 74; 129; 111	120±19	2.5	99; 72; 105; 68	86±9	0
5	39; 109; 85; 63	74±15	0	160; 135; 182; 127	151±12	9.3	90; 125; 221; 149	146±28	0
6	50; 60; 80; 33	56±10	0	152;149; 113; 139	138±9	3.6	180; 211; 153; 237	195±18	0
7	107; 59; 69; 96	83±11	0	169; 127; 183;142	155±13	2.6	85; 64;103; 51	76±11	0
8	78; 64; 51; 42	59±8	0	109; 67; 94; 81	88±9	1.1	139; 81; 92; 76	97±14	0
9	21;48; 31; 39	35±6	0	97; 126; 130; 92	111±10	3.6	85; 51; 78; 46	65±10	0
10	123; 67; 91; 47	82±16	0	85; 49; 60; 35	57±11	0	144; 117: 139 108	127±9	0
	Хa	63.0±6.7			119±12	3.0±0.8		123±13

## Sheet: Лист3
Number and composition of summer morphotypes offspring of various clones and generations of Metopolophium dirhodum Walk. in July and August 2020 (For Table 2)
Clone	June		July				August
	P14	P14a	P14	P14a	alatae exules	alatoid larvae	P14	P14a	alatae exules	alatoid larvae
1	42; 90; 117; 84	83±16	316; 280; 250; 331	294±18	0	0	249; 212; 288; 170	230±25	0	0
2	130; 112; 95; 83	105±10	478; 403; 387; 491	440±26	0.2	0	261; 175; 232; 189	214±20	0	0
3	163; 161; 200; 195	180±10	242; 295; 345; 319	300±22	2.3	0	335; 231; 310; 220	274±29	0	0
4	167; 74; 129; 111	120±19	448;421; 495; 376	435±25	0	0	171; 267; 292; 145	219±36	0	0
5	160; 135; 182; 127	151±12	287; 294; 356; 310	312±16	0.3	0	398;318; 284; 405	351±30	0	0
6	152;149; 113; 139	138±9	301; 213; 325; 197	259±32	0.4	0	230; 255;138; 114	184±34	0	0
7	169; 127; 183;142	155±13	541; 588; 532; 600	565±17	0	0	179; 92; 143; 110	131±19	0	0
8	109; 67; 94; 81	88±9	440; 302; 332; 410	371±32	0.8	0.5	229; 194; 123; 167	178±22	0	0
9	97; 126; 130; 92	111±10	435; 407; 493; 350	421±30	0.2	0	322; 296; 245; 212	269±25	0	0
10	85; 49; 60; 35	57±11	247; 391; 255; 384	319±39	0	0.6	197; 125; 212; 134	167±22	0	0
X̅±SE		119±12		372±28	0.4±0.2	0.11±0.07		222±20	0	0

## Sheet: Лист4
Number and composition of summer morphotypes offspring of various clones and generations of Metopolophium dirhodum Walk. In July of different years (for Table 3)
Clone	2017				2018				2019				2020
	P14	P14a	offspring composition,%		P14	P14a	offspring composition,%		P14	P14a	offspring composition,%		P14	P14a	offspring composition,%
			apterae exules	alatoid larvae			apterae exules	alatoid larvae			apterae exules	alatoid larvae			apterae exules	alatoid larvae
1	207; 181; 235; 154	194±17	7.2	5.2	339; 235; 316; 254	286±24	0	1.4	129; 200; 150; 177	164±15	0	0	316; 280; 250; 331	294±18	0	0
2	329; 248; 350; 264	298±24	0	0	394; 553; 545; 424	479±40	0.6	1.9	41; 28; 34; 30	33±2	0	0	478; 403; 387; 491	440±26	0.2	0
3	310; 387; 298; 400	349±26	4.3	3.7	455; 367; 410; 328	390±27	0	1.5	41; 29; 37; 30	34±2	0	0	242; 295; 345; 319	300±22	2.3	0
4	311; 225; 293; 227	264±22	3.4	5.7	308; 422; 356; 391	369±24	0	0	161; 131; 127; 166	146±10	0	0	448;421; 495; 376	435±25	0	0
5	145; 113; 162; 136	139±10	10.8	13.7	276; 364; 350; 290	320±21	0	1.25	60; 41; 64; 35	50±7	0	0	287; 294; 356; 310	312±16	0.3	0
6	277; 269; 290; 256	273±7	2.2	5.5	274; 412; 314; 381	345±31	0	0	68; 130; 121; 98	104±13	0	0	301; 213; 325; 197	259±32	0.4	0
7	297; 377; 284; 390	337±27	2.1	1.2	382; 290; 345; 256	318±28	0	0.8	79; 35; 63; 48	56±9	0	0	541; 588; 532; 600	565±17	0	0
8	114; 140; 102; 153	127±11	3.9	1.6	190; 280; 247; 210	232±19	0	0	89; 47; 73; 60	67±8	0	0	440; 302; 332; 410	371±32	0.8	0.5
9	349; 236; 360; 227	293±35	0.7	1.5	150; 220; 140; 235	186±24	0	0	200; 115; 164; 140	155±18	0	0	435; 407; 493; 350	421±30	0.2	0
10	331; 388; 405; 316	360±21	2.8	3.1	430; 620; 518; 565	533±40	0	0	48; 30; 42; 36	39±3	0	0	247; 391; 255; 384	319±39	0	0.6
X̅±SE		263±25	3.7±0.1	4.12±1.17		346±31.6		0.7±0.2		85±16	0	0		372±28	0.4±0.2	0.11±0.07
